# Supplementary material for: The Use of Schisandrin B to Combat Triple-Negative Breast Cancers by Inhibiting NLRP3-Induced Interleukin-1β Production
Source: Biomolecules. 2024 Jan 5;14(1):74. doi: 10.3390/biom14010074 (PMC10813220; doi:10.3390/biom14010074)
Supplement: Supplementary file 1 [file biomolecules-14-00074-s001.zip › Supplementary Table S1.xlsx]

## Sheet: Primer pairs
Table S1. Primer pairs used in this study.
Species	Gene name	Primer pairs (5' - 3')	Genbank Accession
Homo sapiens	E-cadherin	CGAGAGCTACACGTTCACGG	NM_004360
		GGGTGTCGAGGGAAAAATAGG
Homo sapiens	N-cadherin	TTTGATGGAGGTCTCCTAACACC	NM_004061
		ACGTTTAACACGTTGGAAATGTG
Homo sapiens	Vimentin	GCCCTAGACGAACTGGGTC	NM_001017921
		GGCTGCAACTGCCTAATGAG
Homo sapiens	Snail	TCGGAAGCCTAACTACAGCGA	NM_005985
		AGATGAGCATTGGCAGCGAG
Homo sapiens	NLRP3	GATCTTCGCTGCGATCAACAG	NM_001127462
		CGTGCATTATCTGAACCCCAC
Homo sapiens	Caspase-1	TTTCCGCAAGGTTCGATTTTCA	NM_033294
		GGCATCTGCGCTCTACCATC
Homo sapiens	IL-1β	TTACAGTGGCAATGAGGATGAC	NM_000576
		GTGGTGGTCGGAGATTCGTA
Homo sapiens	β-actin	GTGACGTTGACATCCGTAAAGA	NM_007393
		GCCGGACTCATCGTACTCC
