# Supplementary material for: The Use of Schisandrin B to Combat Triple-Negative Breast Cancers by Inhibiting NLRP3-Induced Interleukin-1β Production
Source: Biomolecules. 2024 Jan 5;14(1):74. doi: 10.3390/biom14010074 (PMC10813220; doi:10.3390/biom14010074)
Supplement: Supplementary file 1 [file biomolecules-14-00074-s001.zip › Supplementary Table S2.xlsx]

## Sheet: Primary antibodies
Table S2. Primary antibodies used in this study.
Primary antibody	Manufacturer	Cat. #
E-cadherin	IReal Biotechnology, Hsinchu City, Taiwan	IR55-180
N-cadherin	IReal Biotechnology, Hsinchu City, Taiwan	IR46-143
Vimentin	IReal Biotechnology, Hsinchu City, Taiwan	IR45-137
Snail	IReal Biotechnology, Hsinchu City, Taiwan	IR50-154
NLRP3	Proteintech, Rosemont, IL, USA	19771-1-AP
Caspase-1	Proteintech, Rosemont, IL, USA	22915-1-AP
IL-1β	Abclonal, Woburn, MA, USA	A16288
IL-18	Abclonal, Woburn, MA, USA	A1115
α-tubulin	GeneTex, Irvine, CA, USA	GTX628802
